# Supplementary material for: Perinatal Obesity Induces Hepatic Growth Restriction with Increased DNA Damage Response, Senescence, and Dysregulated Igf-1-Akt-Foxo1 Signaling in Male Offspring of Obese Mice
Source: Int J Mol Sci. 2022 May 17;23(10):5609. doi: 10.3390/ijms23105609 (PMC9144113; doi:10.3390/ijms23105609)
Supplement: Supplementary file 1 [file ijms-23-05609-s001.zip]

Archive with 1 entries (1 files):
- ijms-1706913-supplementary.pdf
